# Supplementary material for: Qki activates Srebp2-mediated cholesterol biosynthesis for maintenance of eye lens transparency
Source: Nat Commun. 2021 May 21;12:3005. doi: 10.1038/s41467-021-22782-0 (PMC8139980; doi:10.1038/s41467-021-22782-0)
Supplement: Supplementary file 4 — Source Data [file 41467_2021_22782_MOESM4_ESM.xlsx]

## Sheet: Figure 1b
Figure 1b
		Ctrl			Qk-iCKO
		1	2	3	1	2	3
	GFP+Qki-5+/GFP+ (%)	97.4026	100	100	2.29885	0	2.08333

## Sheet: Figure 1e
Figure 1e	Silver staining

## Sheet: Figure 1g
Figure 1g	Coomassie blue staining

## Sheet: Figure 1f
Figure 1f	anti-Hsp90
	anti-p62
	anti-β actin
	P19
	P30

## Sheet: Figure 2d
Figure 2d
		Ctrl			Qk-iCKO
		1	2	3	1	2	3
	Hmgcs1	0.977761	1.00109	1.02115	0.451539	0.309993	0.410026
	Hmgcr	1.02725	0.994196	0.978554	0.542887	0.612119	0.42331
	Pmvk	0.957104	0.978801	1.0641	0.67072	0.718725	0.592712
	Mvd	1.02161	1.01068	0.967705	0.315778	0.368136	0.323386
	Idi1	0.992986	0.997798	1.00922	0.631238	0.684122	0.738414
	Fdps	0.979751	1.01188	1.00837	0.631195	0.648053	0.595585
	Fdft1	1.00597	1.00193	0.992097	0.822818	0.785747	0.738492
	Lss	0.983137	1.01482	1.00204	0.420449	0.456173	0.391452
	Cyp51	1.0089	1.00658	0.984521	0.485162	0.544253	0.555568
	Tm7sf2	1.02809	0.988424	0.983491	0.572419	0.589987	0.608707
	Msmo1	0.996271	0.997672	1.00606	0.649495	0.646843	0.626426
	Nsdhl	1.00767	1.00185	0.990483	0.566744	0.547483	0.519686
	Hsd17b7	1.00482	0.995147	1.00003	0.214365	0.336954	0.247279
	Sc5d	0.993435	0.997413	1.00915	0.526739	0.528763	0.594672
		Each value indicates relative expression.

## Sheet: Figure 2e
Figure 2e	anti-Hmgcs1
	anti-Hmgcr
	anti-Fdps
	anti-Qki-5
	anti-Qki-6
	anti-β actin

## Sheet: Figure 2f
Figure 2f
		Ctrl			Qk-iCKO
		1	2	3	1	2	3
	Hmgcs1	0.848782	1.19985	0.951372	0.400683	0.167663	0.468796
	Hmgcr	1.00513	0.927312	1.06756	0.307168	0.61449	0.716592
	Fdps	1.07707	0.929682	0.993249	0.553502	0.570215	0.599266
		Each value indicates relative expression.

## Sheet: Figure 2k
Figure 2k
		WT			Qk KO
		1	2	3	1	2	3
	Hmgcs1	0.961817	1.07951	0.969928	0.545618	0.443708	0.735282
	Hmgcr	1.01852	0.954903	1.03266	0.659684	0.887193	0.765759
	Mvd	1.17823	1.12693	1.04819	0.680386	0.458654	0.367102
	Idi1	1.03314	0.981202	0.991965	0.660281	0.618667	0.737728
	Fdps	1.00167	0.986552	1.01551	0.662471	0.603096	0.659735
	Cyp51	1.07816	0.957073	0.960106	0.646519	0.501214	0.586804
	Msmo1	1.18585	0.914466	0.923591	0.727548	0.744854	0.566857
	Nsdhl	0.925339	1.04926	1.06585	0.672955	0.674755	0.647082
	Sc5d	1.02059	0.985443	1.001	0.452246	0.446119	0.435918
	Dhcr24	1.07441	1.17282	0.913528	0.77689	0.743366	0.802113
		Each value indicates relative expression.

## Sheet: Figure 3b
Figure 3b
		Cell (n)	Ctrl	Qk-iCKO
		1	57.629	16.651
		2	57.004	16.36
		3	53.845	15.079
	Fillipin	4	52.156	14.858
	Intensity (A.U.)	5	52.336	13.465
		6	50.763	13.966
		7	49.903	13.905
		8	49.578	13.792
		9	49.203	14.953
		10	49.742	15.097

## Sheet: Figure 3c
Figure 3c
		Mouse (n)	Ctrl	Qk-iCKO
		1	2.05128	1.66347
	Total free cholesterol	2	2.49385	1.01497
	(µg/mg tissue)	3	2.5938	0.813584
		4	2.71911	1.71757
		5	1.76232	0.875342

[truncated: 33 more sheets: Figure 3f, Figure 4a, Figure 4b, Figure 4c, Figure 4d, Figure 4e, Figure 6a, Figur 6i, Figure 6j, Suppl. Figue 1f, Suppl. Figure 3a, Suppl. Figure 3b, Suppl. Figure 3c, Suppl. Figure 3e, Suppl. Figure 3g, Suppl. Figue 3i, Suppl. Figure 4a, Suppl. Figure 4b, Suppl. Figure 4c, Suppl. Figure 4d …]
